# Supplementary material for: Strategic Learning Principles Are Related to Academic Scores for Doctor of Physical Therapy Students
Source: Med Sci Educ. 2024 Nov 15;35(1):437–46. doi: 10.1007/s40670-024-02215-5 (PMC11933603; doi:10.1007/s40670-024-02215-5)
Supplement: Supplementary file 1 — Supplementary file1 (XLSX 36 KB) [file 40670_2024_2215_MOESM1_ESM.xlsx]

## Sheet: Sheet1
ANX_Pre	ATT_Pre	CON_Pre	INP_Pre	MOT_Pre	SMI_Pre	SFT_Pre	TST_Pre	TMT_Pre	UAR_Pre	ANX_Post	ATT_Post	CON_Post	INP_Post	MOT_Post	SMI_Post	SFT_Post	TST_Post	TMT_Post	UAR_Post	Q1_GPA	Q2_GPA	CumQ2
55	65	85	75	90	80	90	85	90	80	55	65	25	20	90	10	15	30	85	70	3.07	3.11	3.09
15	90	95	60	65	30	50	50	95	85	55	80	85	75	75	70	55	80	90	70	3.21	3	3.32
40	80	80	80	99	55	75	50	90	45	65	90	85	45	99	55	40	75	95	55	3.73	3.79	3.76
70	45	65	85	65	85	55	75	40	85	65	45	80	95	65	70	40	75	75	45	3.73	3.58	3.65
30	45	60	85	30	40	35	40	75	35	15	35	50	80	50	15	75	80	85	70	3.07	2.53	2.76
10	45	85	50	75	70	90	85	75	60	1	35	15	50	60	15	15	50	15	30	3.73	3.37	3.53
60	75	65	99	65	85	90	75	85	25	90	55	80	85	50	85	95	80	90	30	4	4	4
80	35	35	85	65	20	15	90	70	15	90	75	50	85	85	45	40	85	55	25	4	3.89	3.94
55	55	60	85	60	55	85	55	70	70	20	35	25	50	10	30	40	30	40	5	3.8	3.37	3.56
80	99	80	90	90	85	90	75	80	90	30	99	90	95	99	25	85	55	90	99	2.73	3	2.88
70	65	85	65	85	70	85	85	85	45	70	90	95	75	90	90	90	90	95	75	3.73	4	3.88
30	90	80	45	85	55	65	55	90	30	15	80	30	75	99	70	95	85	95	45	3.33	3	3.15
90	65	90	45	90	25	75	85	95	60	99	99	95	95	90	85	95	95	95	80	3.53	3.53	3.53
75	99	75	60	75	20	80	85	70	70	65	99	90	80	90	10	90	65	85	15	3.33	3	3.15
25	35	35	90	85	55	85	65	60	35	25	45	25	65	60	40	75	50	70	35	3.33	3.32	3.32
90	55	45	20	40	30	10	55	45	55	95	65	35	5	50	55	35	80	45	30	3.27	3.79	3.56
80	80	80	60	75	30	80	75	90	80	60	90	80	25	85	45	65	40	75	60	4	3.32	3.62
60	30	25	45	50	30	25	65	55	80	70	45	30	50	60	70	20	75	20	60	3.27	3.11	3.18
30	45	45	80	60	70	80	55	70	15	65	55	25	50	60	80	70	30	85	15	4	3.79	3.88
5	75	65	50	99	40	90	90	90	99	5	55	50	50	85	80	75	55	25	70	2.8	3	2.91
35	80	75	85	85	55	99	75	85	60	75	80	99	80	99	90	85	90	99	55	3.73	3.58	3.65
25	65	20	95	60	40	95	55	55	85	60	55	25	45	50	60	75	40	40	5	3.33	3.37	3.35
90	65	90	75	85	80	75	90	85	75	90	80	90	90	99	95	90	95	95	90	3.8	3.74	3.76
75	55	75	99	85	85	90	75	90	70	80	30	60	99	50	70	85	90	80	55	4	4	4
20	75	25	65	90	25	80	50	60	55	70	65	75	80	85	80	70	40	70	30	4	3.74	3.85
70	20	80	45	50	70	65	80	85	45	70	45	65	60	75	70	70	75	85	55	3.8	3.37	3.56
90	99	85	90	75	70	85	90	90	95	95	99	90	85	99	85	85	99	90	95	4	4	4
90	55	75	45	50	60	50	75	75	15	95	75	95	65	99	99	75	95	95	60	4	4	4
95	90	80	90	85	70	25	85	95	55	90	90	90	75	85	45	40	80	95	25	3.33	3.11	3.21
20	75	80	85	75	55	75	85	90	60	60	80	80	60	65	70	70	85	85	60	4	4	4
75	45	60	85	20	30	40	50	60	80	80	30	1	60	1	25	35	15	1	45	3.53	3	3.24
75	80	75	95	65	70	55	75	90	55	70	99	85	90	90	80	90	80	95	75	3.33	3.47	3.41
70	10	50	60	65	55	75	80	55	30	90	45	60	85	75	85	90	90	80	75	3.53	3.11	3.29
75	90	90	80	60	70	70	90	95	85	90	90	85	85	75	90	95	85	75	75	3.6	4	3.82
35	45	80	75	85	80	65	80	80	85	65	65	85	60	85	60	80	80	90	80	3.27	3.21	3.24
15	65	25	75	40	20	75	40	40	90	1	30	5	20	15	5	70	1	55	75	2.8	2.26	2.5
95	80	85	85	85	90	75	85	80	85	90	99	45	85	65	70	40	80	75	45	3.47	3.32	3.38
65	65	80	50	75	70	80	85	70	55	25	75	45	50	75	55	55	30	90	35	3.8	3.11	3.41
15	15	60	60	85	60	70	90	60	60	15	10	45	65	85	70	55	75	75	35	3.53	3.32	3.41
85	55	80	45	60	55	80	75	80	45	65	45	65	75	85	70	80	75	70	45	4	4	4
20	90	60	95	90	80	70	50	80	90	5	99	75	95	40	90	10	15	60	75	2.87	2.68	2.76
85	65	65	60	65	30	40	75	95	60	75	75	65	75	75	40	65	85	95	60	4	3.79	3.88
1	35	1	90	60	20	80	50	20	25	5	20	1	75	30	40	55	75	10	10	3.73	3	3.32
70	65	75	90	65	40	90	75	70	60	90	90	90	80	90	55	99	75	85	70	3.33	3.32	3.32
70	35	85	99	85	90	50	85	80	30	95	80	95	99	99	99	65	99	60	55	4	3.79	3.88
15	55	30	65	5	5	65	15	15	35	15	80	45	45	15	25	65	30	75	70	3	2.68	2.82
70	45	65	15	65	45	55	80	60	55	65	10	45	15	60	15	35	65	45	30	3.73	3.58	3.65
90	80	80	99	99	95	75	99	90	80	50	75	30	80	40	40	50	55	35	55	3.53	2.79	3.12
85	80	90	90	90	80	90	75	70	75	95	99	60	90	90	80	85	90	60	60	4	4	4
60	90	45	95	50	25	95	30	75	60	60	80	80	95	30	45	95	65	90	90	3.6	3.79	3.71
20	90	15	75	60	10	75	55	40	80	15	90	5	45	65	25	35	30	5	85	4	4	4
90	30	85	50	60	55	35	80	95	75	90	80	95	50	85	85	65	95	90	85	3.67	3.79	3.74
50	35	10	60	40	5	90	50	25	35	85	80	10	25	50	30	70	75	10	35	3.6	3.89	3.76
80	80	85	65	99	70	80	65	90	55	90	90	90	80	99	90	85	90	95	80	3.27	3.58	3.44
90	99	90	65	90	99	80	95	95	90	75	90	80	60	99	90	70	85	85	80	4	4	4
1	35	10	85	50	1	5	5	15	1	1	45	15	45	90	1	5	5	25	10	2.87	2.79	2.82
55	99	75	95	75	85	50	75	60	90	20	45	20	60	30	60	35	65	70	75	3.27	3.32	3.29
15	65	85	85	85	10	75	50	90	10	65	10	85	90	75	45	85	50	85	55	2.6	3.26	2.97
75	90	50	60	85	85	80	90	45	99	20	30	5	75	75	25	55	50	45	55	3.47	3	3.21
80	90	65	50	90	40	75	75	5	25	60	99	95	90	99	80	70	55	80	70	3.33	3	3.15
50	30	35	25	20	40	75	40	45	30	65	20	25	25	5	40	55	25	20	10	3.27	3.11	3.18
85	45	65	75	40	40	35	65	40	55	95	55	65	90	20	45	10	75	35	45	4	3.79	3.88
70	90	80	90	85	60	90	75	80	55	60	75	45	95	65	70	80	65	55	10	3.73	3	3.32
25	90	65	80	75	70	90	65	55	35	60	65	35	85	60	25	70	55	40	30	3.73	3.58	3.65
60	75	75	60	60	80	70	85	95	70	35	75	80	20	65	70	40	75	95	55	3.33	3.11	3.21
60	45	50	25	30	45	15	65	10	25	65	55	50	50	20	55	25	40	10	25	3.53	3.11	3.29
90	99	99	99	99	99	99	99	95	55	30	99	99	99	99	55	99	55	95	25	4	4	4
30	65	90	25	85	40	65	80	90	55	55	80	65	20	85	60	75	95	95	70	3.8	4	3.91
85	65	90	45	85	70	35	75	45	45	80	55	75	35	65	70	65	75	75	10	3.33	3.21	3.26
65	90	65	95	65	80	70	85	75	95	70	65	10	85	5	60	20	15	15	35	3.47	3	3.21
50	35	35	65	65	10	15	5	95	90	85	80	60	60	85	40	15	55	95	80	3.33	3.32	3.32
95	90	80	99	60	60	95	90	85	85	95	99	50	85	90	70	95	95	95	55	4	3.79	3.88
90	10	30	50	30	40	55	40	25	45	80	5	10	75	15	25	50	30	25	55	3.93	4	3.97
95	30	25	65	50	60	55	80	40	70	80	30	5	60	15	45	75	50	25	25	3.47	3.32	3.38
65	90	75	90	85	85	25	90	85	60	55	99	75	85	99	80	35	85	90	70	3.33	3.47	3.41
85	35	75	60	65	70	50	65	70	70	95	75	80	75	85	70	75	75	85	60	4	3	3.44
65	65	75	65	75	70	85	80	70	60	80	65	85	75	75	55	55	65	75	55	4	3.79	3.88
70	65	85	80	50	45	65	80	90	85	65	99	80	75	75	55	90	85	60	95	3.73	3.11	3.38
60	80	85	65	75	70	80	85	95	55	35	65	80	85	60	70	65	75	90	30	4	3.32	3.62
40	65	35	99	15	10	75	25	25	60	35	65	60	95	15	30	65	65	55	85	3.32	3	3.29
40	30	25	80	50	55	50	50	90	10	30	75	5	90	65	10	65	40	60	10	4	3.58	3.76
55	55	75	45	65	45	70	55	60	75	85	75	85	75	90	60	85	85	95	80	3.67	3.53	3.59
65	80	85	65	99	70	90	80	95	90	35	80	80	85	90	60	80	55	90	75	2.53	2.58	2.56
25	45	75	95	65	45	95	80	70	75	30	45	65	99	90	90	95	90	95	90	4	3.79	3.88
30	80	80	75	65	55	75	15	80	75	65	80	80	50	75	45	55	75	60	45	3.47	3.11	3.26
40	80	75	85	60	55	65	65	25	60	60	75	50	75	75	40	65	80	75	45	4	4	4
30	90	95	90	30	60	95	75	95	90	70	99	99	80	60	70	90	80	95	90	4	4	4
35	75	80	85	60	70	75	80	95	80	1	80	65	80	65	55	70	50	95	55	3.07	3	3.03
15	55	45	85	50	5	55	50	85	35	50	55	65	80	85	25	55	80	75	15	4	4	4
75	75	90	5	50	60	50	80	95	1	90	65	90	75	99	70	75	90	95	30	4	3.37	3.65
55	55	85	99	99	70	85	55	95	60	90	80	90	99	99	90	99	95	99	90	4	4	4
35	65	75	65	60	60	80	75	70	70	1	80	80	80	65	60	75	55	75	60	3.07	2.79	2.91
80	65	75	75	85	85	90	85	90	85	80	80	65	25	75	95	70	65	70	30	3.27	3.58	3.44
85	80	30	99	75	1	90	65	60	70	80	99	25	99	99	40	99	95	85	99	2.87	3	2.94
75	80	80	45	75	70	25	90	80	85	65	55	80	85	75	30	70	55	85	60	4	3.79	3.88
65	65	85	75	90	85	80	85	90	80	50	80	90	85	60	80	90	85	85	85	4	4	4
65	99	80	75	65	55	85	80	40	45	1	55	65	85	65	70	80	65	45	45	2.6	3	2.82
30	75	75	15	65	45	35	65	75	10	90	75	65	20	50	70	20	65	45	30	4	4	4
30	10	20	85	85	15	55	50	45	25	85	45	80	95	99	80	85	80	90	60	3.93	3.58	3.74
85	99	85	75	99	60	85	85	95	85	85	99	60	50	75	85	95	90	95	75	3.73	4	3.88
60	45	35	65	50	40	55	30	40	30	75	35	30	50	20	60	35	30	45	30	3.53	3.47	3.5
5	75	35	60	60	25	65	50	85	35	5	35	60	45	60	10	90	5	85	25	2.6	2.79	2.71
35	65	65	75	65	85	65	85	60	75	30	75	80	85	90	85	80	90	85	80	3.53	3.32	3.41
85	75	30	25	15	40	15	55	35	55	90	55	50	35	40	60	40	75	25	15	3.33	3.79	3.59
70	30	85	65	60	55	65	75	90	55	95	30	75	85	60	60	75	75	85	30	3.8	3.68	3.74
80	30	50	65	65	70	35	85	55	5	60	45	80	75	50	70	20	75	85	1	4	4	4
65	80	65	90	65	60	95	85	90	55	75	75	10	90	50	60	95	85	60	70	3.53	3.58	3.56
30	55	75	65	75	45	15	85	70	45	35	75	80	20	65	25	20	40	70	45	3.53	3	3.24
65	55	75	25	60	60	40	65	75	75	85	80	95	75	99	90	90	95	95	80	2.8	3.11	2.97
95	80	75	1	75	45	20	80	45	55	95	90	85	60	75	70	70	90	95	80	4	4	4
75	20	80	95	50	95	80	85	70	25	95	1	75	99	5	80	75	95	70	30	3.53	3.58	3.56
85	90	90	85	65	60	85	75	90	55	80	90	60	45	90	40	65	65	35	35	3.27	3	3.12
55	80	75	75	50	85	75	80	80	60	1	75	50	90	65	70	80	65	45	80	3.73	3.37	3.53
75	65	75	85	50	80	75	75	90	80	90	65	85	95	90	80	90	80	90	85	3.8	4	3.91
95	99	75	99	90	80	90	75	85	60	99	90	30	80	90	90	75	95	10	60	3.8	4	3.91
5	80	20	35	30	1	75	15	75	55	50	35	20	50	60	30	70	65	60	75	4	3.79	3.88
75	45	75	20	65	60	25	75	55	35	70	30	50	45	85	60	70	80	75	75	3.8	3.58	3.68
65	55	45	75	75	25	50	40	80	75	15	65	35	60	40	1	15	40	70	35	4	4	4
35	55	1	75	5	5	5	1	1	55	65	65	25	90	20	40	65	65	35	90	2.97	3.38	3.21
50	75	85	15	75	70	65	85	90	75	55	45	35	45	85	45	70	55	70	55	3.73	3.53	3.62
80	45	60	50	75	55	50	55	40	45	85	55	30	60	65	55	50	75	40	35	4	3.58	3.76
65	10	75	35	75	25	55	55	35	45	50	30	65	15	50	30	25	40	60	45	3.33	3	3.15
75	80	65	85	85	60	80	55	90	60	10	55	45	65	50	20	55	10	85	30	2.6	3	2.82
70	5	1	45	99	1	1	85	40	10	99	65	65	1	1	85	1	85	75	30	3.27	3.32	3.29
50	75	80	65	99	90	70	80	85	80	65	65	75	80	60	45	90	75	85	75	3.27	3.11	3.18
10	45	30	60	65	45	70	65	80	10	25	65	60	80	60	25	95	75	80	5	3.8	4	3.91
5	35	35	95	50	10	65	30	70	75	5	45	45	95	50	1	65	40	80	25	2.6	2.79	2.71
30	10	65	35	85	60	90	80	85	45	95	99	80	80	90	90	95	85	95	95	4	4	4
95	75	80	65	60	90	70	90	70	5	95	90	50	60	75	85	50	90	60	30	4	4	4
1	75	80	60	85	99	55	55	35	90	5	90	80	95	85	15	55	5	55	90	2.73	3	2.88
65	80	60	95	85	60	85	75	70	70	60	80	85	99	75	55	99	75	95	55	4	4	4
25	75	65	75	65	55	55	85	45	90	5	10	60	50	85	30	40	50	10	75	2.6	2.79	2.71
60	65	50	50	65	30	75	75	80	60	70	75	65	90	90	80	90	80	90	90	4	3.68	3.82
75	75	80	95	60	85	65	85	45	90	60	65	90	85	90	70	75	90	70	85	4	4	4
40	20	50	50	65	60	40	50	85	35	75	45	60	65	85	60	80	75	95	70	3.53	3.58	3.56
50	80	50	25	85	70	10	75	85	60	80	65	65	5	90	55	40	75	80	35	4	4	4
65	80	10	1	50	60	15	80	40	10	99	80	30	60	30	45	5	85	40	10	3.53	3.47	3.5
5	65	75	90	60	10	75	15	75	10	5	45	65	80	30	10	95	10	80	10	3.33	3.32	3.32
60	15	20	15	50	25	35	30	45	10	80	30	30	5	20	25	15	55	45	30	4	3.79	3.88
85	75	75	95	75	70	65	85	90	75	95	80	60	60	85	70	55	95	45	80	3.6	3.21	3.38
10	45	80	95	75	15	75	80	70	5	75	99	80	99	90	55	90	80	90	30	4	3.74	3.85
65	35	60	35	65	70	90	80	35	35	65	65	60	25	65	45	85	80	15	10	3.07	3.21	3.15
60	65	45	65	40	10	15	40	25	45	75	30	45	35	50	40	20	65	1	25	4	4	4
90	35	5	60	15	70	10	85	5	5	99	55	5	60	15	99	1	90	1	15	3.27	3.47	3.38
35	55	65	65	65	45	40	90	90	70	20	75	65	50	75	45	65	75	75	75	4	3.74	3.85
90	65	95	50	85	85	75	95	95	70	95	75	90	85	90	99	65	99	99	25	4	4	4
70	80	60	75	65	55	65	55	90	10	65	65	60	75	65	60	55	55	90	10	3.8	4	3.91
50	55	80	80	90	95	95	95	80	55	95	99	90	99	85	99	99	90	95	90	3.07	2.58	2.79
50	90	85	75	99	60	85	75	85	75	1	15	20	20	5	20	35	10	10	15	2.6	3.11	2.88
15	65	45	25	20	5	5	25	20	55	65	99	80	90	85	60	70	75	75	90	3.21	2.76	3
80	80	75	90	85	70	75	85	60	80	90	45	45	60	60	70	65	85	45	15	4	3.74	3.85
75	99	99	99	90	95	99	99	95	95	80	65	90	95	90	90	90	95	90	99	3.8	3.68	3.74
35	65	30	90	40	70	75	55	15	30	70	45	35	60	50	70	50	80	5	5	3.8	3.32	3.53
85	80	80	90	65	85	35	90	85	55	90	90	75	90	85	80	85	95	95	55	3.73	3.79	3.76
60	55	75	45	60	70	85	75	85	75	70	55	75	45	50	60	75	50	85	25	3.73	3	3.32
75	99	65	75	85	25	75	90	75	80	40	45	45	75	85	70	50	75	85	45	3.73	3.79	3.76
35	20	5	25	5	30	40	15	40	60	70	35	25	45	40	45	95	50	70	70	2.87	3.21	3.06
90	80	25	60	90	30	80	40	40	35	95	99	35	95	90	80	80	95	45	35	4	4	4
50	30	50	50	20	10	75	50	80	45	90	75	45	45	60	25	55	50	70	15	3.8	3.32	3.53
85	55	60	60	85	45	35	75	70	30	80	55	25	75	65	20	85	80	70	25	4	4	4
25	55	80	90	65	70	40	65	90	70	70	35	80	85	50	30	25	90	95	60	3.6	4	3.82
65	35	90	25	99	40	80	75	99	90	85	65	90	50	99	30	90	90	95	30	3.27	3.21	3.24
55	80	80	20	65	55	25	50	70	80	65	90	80	20	99	55	20	55	85	85	3.13	3	3.06
35	55	25	65	30	45	35	50	55	60	35	75	50	60	50	15	70	40	80	30	3.53	3.53	3.53
90	75	85	60	85	30	70	85	70	25	95	80	80	99	99	45	70	95	60	35	4	4	4
25	30	75	65	40	80	90	80	45	5	5	30	75	85	15	60	90	65	75	5	3.73	3.53	3.62
75	99	90	85	85	80	95	99	95	85	10	80	80	5	60	85	65	75	90	25	3.73	3.58	3.65
25	99	45	85	30	10	15	25	60	10	5	65	45	65	30	1	35	5	25	10	3.27	3.47	3.38
60	65	75	80	65	40	80	65	90	30	90	75	85	85	65	70	85	75	95	25	4	3.58	3.76
95	45	99	99	85	95	80	80	5	1	95	75	90	99	90	99	75	99	10	90	3.93	3.11	3.47
25	90	15	90	60	15	95	55	35	45	10	90	30	99	75	25	95	75	75	60	3.33	3.21	3.26
35	30	45	99	75	30	70	80	85	45	50	55	50	80	90	20	80	25	70	55	3.73	3.32	3.5
99	90	75	80	65	55	80	90	60	80	99	90	60	60	65	95	90	99	20	25	4	4	4
85	99	90	99	65	85	50	85	85	90	99	99	99	99	65	90	20	99	60	85	3.2	3.53	3.38
65	65	65	65	40	70	55	80	85	55	55	10	45	75	30	45	25	65	55	5	3.8	3.21	3.47
50	30	65	60	85	25	25	10	45	10	65	30	35	45	85	15	35	30	55	60	3.27	3.53	3.41
70	75	75	20	99	55	80	75	90	70	90	55	75	50	50	45	55	55	80	75	4	3.74	3.85
70	65	75	45	40	10	55	85	90	90	15	80	75	20	65	30	55	10	90	45	3.07	3	3.03
75	45	20	5	30	45	15	15	10	5	80	90	25	5	50	30	15	50	25	15	3.47	3.79	3.65
95	65	80	99	75	99	15	99	45	95	95	75	95	95	99	99	70	99	95	95	4	4	4
80	65	75	60	65	70	70	55	35	70	15	65	80	45	85	10	90	10	90	80	2.73	2.89	2.82
40	99	45	85	85	5	65	1	40	60	80	90	60	60	75	55	50	50	40	60	3.33	3	3.15
1	65	65	35	75	1	50	5	20	45	75	90	90	50	75	85	85	80	70	60	3.53	3	3.24
80	20	75	99	85	70	75	75	75	60	85	10	50	95	60	55	85	80	45	55	4	3.79	3.88
50	75	85	65	60	60	80	85	80	30	70	55	80	65	65	70	55	85	75	55	4	3.53	3.74
35	75	75	60	85	25	65	65	80	70	65	75	80	60	75	45	55	75	80	45	3.8	3.74	3.76
80	75	80	25	90	60	85	55	70	60	80	65	65	35	40	45	70	40	45	70	3.33	3.32	3.32
95	90	80	85	75	80	90	90	90	75	65	45	65	85	60	70	80	80	75	75	2.73	3.32	3.06
40	75	50	65	60	20	55	55	80	10	70	75	65	75	75	45	65	90	75	70	3.53	3.68	3.62
30	80	45	65	90	60	70	85	90	25	1	65	20	65	75	25	80	65	70	25	4	3.74	3.85
70	45	80	60	75	45	20	75	90	70	90	80	50	95	85	55	70	90	95	75	4	3.53	3.74
65	45	45	60	60	60	70	80	40	80	40	55	45	90	60	70	70	85	40	90	3.6	3.53	3.56
25	75	90	60	75	85	80	95	75	85	70	55	65	45	40	55	40	75	80	85	3.73	4	3.88
75	55	75	75	50	55	55	75	80	30	95	99	95	99	90	95	95	95	95	60	3.8	3.58	3.68
85	65	75	90	99	30	90	75	90	80	99	99	80	99	85	99	95	95	90	70	3.73	4	3.88
90	90	90	45	65	80	75	75	95	60	95	90	95	60	65	85	70	80	95	30	3	2.63	2.79
15	75	65	80	85	55	70	55	70	80	10	75	35	65	85	10	80	50	75	60	3.27	3.53	3.41
25	75	65	80	75	45	90	50	85	70	80	65	90	65	90	60	55	75	85	70	4	4	4
99	90	50	80	75	99	70	95	60	95	95	80	60	95	85	99	70	99	80	99	3.27	3	3.12
65	99	95	85	90	80	80	65	95	90	65	90	80	95	65	60	90	55	90	85	3.93	3.53	3.71
75	65	45	85	65	80	85	75	60	60	55	75	10	99	20	80	65	30	25	80	3.73	3.53	3.62
75	75	80	25	99	45	85	80	95	30	65	65	60	65	90	60	85	80	90	10	4	3.79	3.88
50	80	80	60	60	40	75	80	90	45	40	90	90	80	90	25	90	55	90	45	3.13	3.05	3.09
60	30	60	80	30	55	75	55	55	15	75	75	50	90	65	55	85	90	55	30	4	4	4
50	35	75	45	85	30	35	55	70	25	75	30	25	50	60	10	65	5	55	45	3	3	3
90	65	80	60	40	70	50	85	70	25	95	75	80	45	60	40	75	75	75	30	3.73	3.58	3.65
80	80	65	60	65	85	65	85	85	95	55	80	5	20	40	60	35	75	20	80	3.27	3	3.12
90	80	85	45	75	80	65	95	45	45	95	65	90	75	75	95	55	95	55	75	3.53	3.58	3.56
30	75	30	35	65	30	80	1	70	70	15	45	25	20	30	40	65	15	25	35	3.6	3.42	3.5
90	45	60	80	40	45	20	80	75	70	95	35	50	50	50	70	40	75	85	30	4	4	4
55	75	80	50	60	70	80	65	85	55	10	30	45	25	30	10	65	5	75	25	3.53	2.89	3.18
15	20	80	99	99	40	15	75	55	90	15	10	80	99	75	5	35	1	25	35	2.6	2.79	2.71
75	75	60	80	85	70	50	65	45	55	90	80	45	75	90	90	95	99	70	99	4	4	4
85	80	80	95	75	45	80	75	90	25	95	90	95	90	50	55	85	85	95	60	4	4	4
90	99	75	85	90	85	80	95	95	95	90	90	90	75	99	85	90	90	90	90	3.8	3.32	3.53
30	65	35	60	90	45	75	55	80	10	50	55	85	35	99	5	85	55	90	30	2.87	3.26	3.09
40	99	50	75	90	10	90	90	95	95	50	75	30	75	90	20	90	65	95	55	3.73	3.79	3.76
60	45	60	80	60	70	80	75	85	60	75	55	80	85	75	70	75	75	80	70	4	3.53	3.74
65	90	90	80	85	40	85	85	95	85	50	90	85	65	99	25	55	80	95	90	4	3.32	3.62
65	65	65	60	90	70	50	80	85	45	90	80	80	75	90	70	55	85	85	60	3.53	3.21	3.35
80	90	85	95	99	85	90	85	90	90	55	90	65	99	90	85	90	80	95	90	4	4	4
35	75	65	75	65	40	90	50	75	55	35	65	65	75	75	60	85	50	70	55	3.8	3.32	3.53
55	65	75	95	99	80	80	90	75	70	15	30	35	99	60	45	65	15	75	25	3.27	2.79	3
55	80	45	20	60	70	50	85	60	45	95	90	45	45	85	85	35	75	45	55	3.53	3.47	3.5
80	75	60	75	99	70	55	75	55	25	75	65	80	85	65	70	65	80	75	35	3.73	4	3.88
60	90	85	35	90	40	75	75	95	75	50	80	85	50	90	55	75	85	90	85	3.73	3.53	3.62
65	90	95	35	75	85	90	80	80	30	50	75	80	35	75	30	65	30	60	55	3.07	3	3.03
80	80	45	85	75	60	40	75	45	45	50	35	5	25	50	20	35	10	15	35	4	3.79	3.88
65	30	45	75	50	45	75	65	60	75	80	65	75	80	75	85	90	85	85	90	3.67	3.11	3.35
15	45	15	65	40	1	70	10	60	15	30	45	20	60	60	1	55	30	70	35	3.47	3.32	3.38
55	75	75	95	85	70	90	65	85	60	15	45	45	65	50	55	85	30	70	45	2.8	3.32	3.09
50	65	80	80	75	15	90	50	75	60	95	99	90	85	90	70	85	90	90	70	3.53	3.79	3.68
15	80	75	99	65	15	75	65	75	15	5	80	75	90	75	20	75	30	90	10	4	3.53	3.74
90	45	60	75	50	70	40	75	40	30	85	45	35	85	50	90	40	85	20	45	3.33	3.32	3.32
60	55	80	65	75	70	70	75	80	60	90	75	80	99	75	70	95	85	90	70	3.73	3.11	3.38
85	80	60	45	65	45	5	50	35	35	90	80	80	90	75	45	15	40	70	70	3.93	3.58	3.74
55	35	85	80	90	70	65	75	80	95	75	55	65	80	90	25	50	50	70	80	3.73	3.32	3.5
90	45	50	45	30	90	10	80	35	45	95	80	50	65	30	90	15	95	35	70	4	3.53	3.74
95	75	80	20	99	10	5	90	75	10	95	65	60	75	60	25	1	65	60	15	4	3	3.44
10	75	50	65	65	30	65	30	85	75	5	45	25	65	60	1	90	15	75	99	2.53	3.21	2.91
1	30	75	65	40	1	85	1	90	45	20	45	90	35	65	5	55	1	80	75	3.33	3.11	3.21
35	55	60	50	65	30	75	80	70	45	35	75	50	35	85	20	80	55	80	30	3.53	3.79	3.68
55	65	60	60	60	45	50	75	75	85	70	55	60	60	40	70	50	50	75	90	3.07	2.79	2.91
25	90	50	60	65	60	50	30	70	80	70	99	35	75	75	45	35	80	60	90	4	4	4
40	99	95	90	99	70	95	80	95	90	15	75	65	60	75	25	70	25	70	70	2.8	2.89	2.85
70	80	95	45	85	80	50	85	95	75	90	90	90	95	90	90	40	85	95	60	4	3.53	3.74
30	75	85	90	90	80	65	65	90	95	70	90	80	99	90	80	85	80	80	95	3	3	3
5	20	60	20	20	30	40	30	60	30	10	30	10	35	50	40	65	75	55	35	2.87	2.79	2.82
65	75	75	75	65	20	75	80	90	80	80	90	90	50	60	70	90	80	80	60	3.8	3.79	3.79
75	30	45	85	10	20	70	50	35	35	50	15	50	95	15	40	90	50	70	25	3.47	3.11	3.26
30	55	90	45	65	45	35	75	90	45	55	35	65	60	60	40	70	80	90	35	3.13	3.11	3.12
95	65	85	99	75	90	75	90	70	85	75	30	90	99	65	85	65	95	40	45	4	4	4
55	75	65	80	75	45	80	65	60	85	55	65	45	90	40	55	90	40	25	70	3.33	3.21	3.26
20	80	85	90	85	60	40	80	70	35	15	90	80	90	75	80	70	80	60	75	3.07	2.79	2.91
10	80	50	45	60	30	55	65	55	80	5	75	60	20	85	45	35	15	40	80	3.33	3.79	3.59
85	65	80	50	60	70	75	80	80	35	40	35	65	45	30	30	40	30	35	5	3.47	3	3.21
75	75	75	65	85	40	40	40	90	80	75	55	65	60	30	40	35	85	45	35	3.73	3.11	3.38
60	75	90	85	90	40	90	55	75	45	60	65	75	85	65	20	55	25	60	30	3.13	2.89	3
50	45	35	50	20	60	50	25	45	60	75	90	75	80	65	70	70	55	75	99	3.53	3.42	3.47
